# Supplementary material for: Single-cell and spatial transcriptome assays reveal heterogeneity in gliomas through stress responses and pathway alterations
Source: Front Immunol. 2024 Aug 27;15:1452172. doi: 10.3389/fimmu.2024.1452172 (PMC11385306; doi:10.3389/fimmu.2024.1452172)
Supplement: Supplementary Table 1 — Baseline information of two patients in this study. [file Table1.xlsx]

## Sheet: Sheet1
Table 1 Detailed information about two patients who participated in this research
Sample Types	Sex	Age	Patient ID	First Symptom	Lesion	operation time	Pathological grade	Ki67	KPS score at discharge after surgery	Pathological sample number	Immunohistochemistry sample number
LG	Male	37	1906458	Dizziness	Left temporal lobe	2020-07-20	Oligodendrocyte astrocytoma (WHO grade II)	0.15	90	A02016251	AI2005193
HG	Female	38	1920112	headache	Right temporal lobe	2020-09-04	Glioblastoma (WHO grade IV)	0.3	60	A02021621	AI2006794
